# Supplementary material for: Glacial cycles drive rapid divergence of cryptic field vole species
Source: Ecol Evol. 2019 Nov 23;9(24):14101–13. doi: 10.1002/ece3.5846 (PMC6953675; doi:10.1002/ece3.5846)
Supplement: Supplementary file 8 [file ECE3-9-14101-s008.xlsx]

## Sheet: Sheet1
Sample ID	Museum ID	LOCATION	CRYPTIC SPECIES	COUNTRY	Latitude	Longitude	Tissue Type	SEX
NMA01	DK02	Nørre Farup, Ribe	Short-tailed	DENMARK	55.3544	8.7328	foot	NA
NMA02	DK09	Nørre Farup, Ribe	Short-tailed	DENMARK	55.3544	8.7328	foot	NA
NMA03	DK04	Mandø, Ribe	Short-tailed	DENMARK	55.3072	8.6597	foot	NA
NMA04	NMS.Z.2009.101.652	Sheep Island, Cumbria	Short-tailed	UK ENGLAND	54.0641	-3.2024	foot	M
NMA05	NMS.Z.2009.101.658	Sheep Island, Cumbria	Short-tailed	UK ENGLAND	54.0641	-3.2024	foot	M
NMA06	NMS.Z.2009.101.659	Sheep Island, Cumbria	Short-tailed	UK ENGLAND	54.0641	-3.2024	foot	M
NMA07	NMS.Z.2009.101.1041	Thorley, Isle of Wight	Short-tailed	UK ENGLAND	50.6896	-1.4733	foot	F
NMA08	NMS.Z.2009.101.1042	Thorley, Isle of Wight	Short-tailed	UK ENGLAND	50.6896	-1.4733	foot	M
NMA09	NMS.Z.2009.101.1043	Thorley, Isle of Wight	Short-tailed	UK ENGLAND	50.6896	-1.4733	foot	M
NMA10	NMS.Z.2009.101.466M	Broadmayne, Dorset	Short-tailed	UK ENGLAND	50.673	-2.3976	foot	F
NMA11	NMS.Z.2009.101.467M	Dorchester, Dorset	Short-tailed	UK ENGLAND	50.7088	-2.4404	foot	M
NMA12	NMS.Z.2009.101.468M	Dorchester, Dorset	Short-tailed	UK ENGLAND	50.7088	-2.4404	foot	M
NMA13	NMS.Z.2009.101.490M	Hexham, Northumberland	Short-tailed	UK ENGLAND	54.9885	-2.1109	foot	F
NMA14	NMS.Z.2009.101.494M	Newcastle, Northumberland	Short-tailed	UK ENGLAND	54.9065	-1.7442	foot	M
NMA15	NMS.Z.2009.101.1079M	Mildenhall, Suffolk	Short-tailed	UK ENGLAND	52.3362	0.5246	foot	M
NMA16	K2	Kielder, Northumberland	Short-tailed	UK ENGLAND	55.2187	-2.4448	foot	NA
NMA17	F131C3	Abbeville, Picardie	Short-tailed	FRANCE	50.0833	1.5667	foot	NA
NMA18	F100C3	Abbeville, Picardie	Short-tailed	FRANCE	50.0833	1.5667	foot	NA
NMA19	F182C7	Abbeville, Picardie	Short-tailed	FRANCE	50.1097	1.8278	foot	NA
NMA21	F264E1	St Malo, Bretagne	Short-tailed	FRANCE	48.6482	-2.0261	foot	NA
NMA22	F308E1	St Malo, Bretagne	Short-tailed	FRANCE	48.6482	-2.0261	foot	NA
NMA23	F309E1	St Malo, Bretagne	Short-tailed	FRANCE	48.6482	-2.0261	foot	NA
NMA24	MA706	Trebeurden, Bretagne	Short-tailed	FRANCE	48.75	-3.5667	foot	NA
NMA25	D29	Katinger Watt, Schleswig-Holstein	Short-tailed	GERMANY	54.2831	8.8403	foot	NA
NMA26	D30	Katinger Watt, Schleswig-Holstein	Short-tailed	GERMANY	54.2831	8.8403	foot	NA
NMA27	D31	Katinger Watt, Schleswig-Holstein	Short-tailed	GERMANY	54.2831	8.8403	foot	NA
NMA28	NMS.Z.2009.101.10	Stilligarry, South Uist	Short-tailed	UK SCOTLAND	57.3235	-7.3708	foot	M
NMA29	NMS.Z.2009.101.14	Stilligarry, South Uist	Short-tailed	UK SCOTLAND	57.3235	-7.3708	foot	M
NMA30	NMS.Z.2009.101.180	Carinish, North Uist	Short-tailed	UK SCOTLAND	57.5176	-7.3233	foot	M
NMA31	NMS.Z.2009.101.187	Carinish, North Uist	Short-tailed	UK SCOTLAND	57.5176	-7.3233	foot	M
NMA32	NMS.Z.2009.101.350	Uig, Skye	Short-tailed	UK SCOTLAND	57.6027	-6.3505	foot	F
NMA33	NMS.Z.2009.101.360	Loch Leathan, Skye	Short-tailed	UK SCOTLAND	57.4798	-6.1822	foot	M
NMA34	NMS.Z.2009.101.364	Storr, Skye	Short-tailed	UK SCOTLAND	57.5113	-6.1531	foot	M
NMA35	NMS.Z.2009.101.383	Loch nam Brae Ruaidh, South Uist	Short-tailed	UK SCOTLAND	57.3	-7.32	foot	M
NMA36	NMS.Z.2009.101.385	Lochmaddy, North Uist	Short-tailed	UK SCOTLAND	57.6055	-7.1585	foot	F
NMA37	NMS.Z.2009.101.87 M	Loch Assynt, Sutherland	Short-tailed	UK SCOTLAND	58.1785	-5.0406	foot	M
NMA38	NMS.Z.2009.101.92 M	Achmelvich, Sutherland	Short-tailed	UK SCOTLAND	58.1673	-5.3067	foot	M
NMA39	NMS.Z.2009.101.514M	Sangomore, Durness	Short-tailed	UK SCOTLAND	58.5689	-4.7407	foot	M
NMA40	NMS.Z.2009.101.14S	Tornbotten, Oland	Short-tailed	SWEDEN	56.6667	16.5333	foot	M
NMA41	NMS.Z.2009.101.15S	Lindsdal, Smaland	Short-tailed	SWEDEN	56.6815	16.2921	foot	M
NMA42	NMS.Z.2009.101.16S	Eso, Oland	Short-tailed	SWEDEN	56.6278	16.5126	foot	M
NMA44	NMS.Z.2009.101.1131M	Llanddona, Anglesey	Short-tailed	UK WALES	53.2879	-4.1391	foot	M
NMA45	NMS.Z.2009.101.1298M	Capel Mawr, Anglesey	Short-tailed	UK WALES	53.2143	-4.3661	foot	M
NMA46	NMS.Z.2009.101.1299M	Capel Mawr, Anglesey	Short-tailed	UK WALES	53.2143	-4.3661	foot	M
NMA47	NMS.Z.2009.101.1916 M	Aberystwyth, Dyfed	Short-tailed	UK WALES	52.3769	-3.9964	foot	M
NMA48	NMS.Z.2009.101.1917 M	Aberystwyth, Dyfed	Short-tailed	UK WALES	52.3769	-3.9964	foot	M
NMA50	SM.867	Malcata	Portuguese	PORTUGAL	40.3	-6.9833	ear	F
NMA51	SM.211	Quinta da Taberna, Serra da Estrela	Portuguese	PORTUGAL	40.4833	-7.4167	ear	M
NMA52	SM.204	Quinta da Taberna, Serra da Estrela	Portuguese	PORTUGAL	40.4833	-7.4167	ear	F
NMA53	SM.207	Quinta da Taberna, Serra da Estrela	Portuguese	PORTUGAL	40.4833	-7.4167	ear	M
NMA54	SM.93	Rego, Celorico de Bastos	Portuguese	PORTUGAL	41.4167	-8.0833	foot	F
NMA55	SM.95	Rego, Celorico de Bastos	Portuguese	PORTUGAL	41.4167	-8.0833	foot	M
NMA56	SM.117	Lamas de Olo, Serra do Alvão	Portuguese	PORTUGAL	41.3667	-7.7833	ear	M
NMA57	SM.118	Lamas de Olo, Serra do Alvão	Portuguese	PORTUGAL	41.3667	-7.7833	ear	F
NMA58	SM.110	Lagoa, Vila Pouca de Aguiar	Portuguese	PORTUGAL	41.5333	-7.5167	ear	M
NMA59	SM.79	Lagoas de Bertiandos	Portuguese	PORTUGAL	41.7667	-8.6167	ear	F
NMA60	SM.81	Lagoas de Bertiandos	Portuguese	PORTUGAL	41.7667	-8.6167	ear	F
NMA61	SM.82	Lagoas de Bertiandos	Portuguese	PORTUGAL	41.7667	-8.6167	ear	M
NMA62	SM.310	Vilar das Almas, Ponte de Lima	Portuguese	PORTUGAL	41.6333	-8.55	ear	M
NMA63	SM.311	Vilar das Almas, Ponte de Lima	Portuguese	PORTUGAL	41.6333	-8.55	ear	F
NMA64	SM.162	Ala 1, Macedo de Cavaleiros	Portuguese	PORTUGAL	41.6	-7	ear	M
NMA65	SM.166	Ala 1, Macedo de Cavaleiros	Portuguese	PORTUGAL	41.6	-7	foot	F
NMA66	SM.169	Ala 2, Macedo de Cavaleiros	Portuguese	PORTUGAL	41.6	-6.9833	ear	F
NMA67	SM.171	Ala 2, Macedo de Cavaleiros	Portuguese	PORTUGAL	41.6	-6.9833	ear	M
NMA68	SM.152	Ala 1, Macedo de Cavaleiros	Portuguese	PORTUGAL	41.6	-7	foot	M
NMA69	SM.322	Picos da Europa	Mediterranean	SPAIN	43.1	-5	foot	F
NMA70	SM.327	Picos da Europa	Mediterranean	SPAIN	43.1	-5	foot	M
NMA71	SM.329	Picos da Europa	Mediterranean	SPAIN	43.1	-5	foot	M
NMA72	SM.333	Picos da Europa	Mediterranean	SPAIN	43.1	-5	foot	F
NMA73	SM.334	Picos da Europa	Mediterranean	SPAIN	43.1	-5	foot	F
NMA74	SM.348	Burgos, Sierra de la Demanda	Mediterranean	SPAIN	42.3	-3.2667	foot	F
NMA75	SM.349	Burgos, Sierra de la Demanda	Mediterranean	SPAIN	42.3	-3.2667	foot	F
NMA76	SM.356	Burgos, Sierra de la Demanda	Mediterranean	SPAIN	42.3	-3.2667	foot	F
NMA77	SM.357	Burgos, Sierra de la Demanda	Mediterranean	SPAIN	42.3	-3.2667	foot	M
NMA78	SM.364	Burgos, Sierra de la Demanda	Mediterranean	SPAIN	42.3	-3.2667	foot	M
NMA79	SM.343	Biskaia	Mediterranean	SPAIN	43.0333	-2.6667	foot	M
NMA80	SM.378	Eugui, Navarra	Mediterranean	SPAIN	42.9667	-1.5167	tail	F
NMA81	SM.380	Eugui, Navarra	Mediterranean	SPAIN	42.9667	-1.5167	tail	M
NMA82	SM.385	Eugui, Navarra	Mediterranean	SPAIN	42.9667	-1.5167	tail	F
NMA85	SM.410	Granollers	Mediterranean	SPAIN	41.8	2.2833	foot	F
NMA86	SM.411	Granollers	Mediterranean	SPAIN	41.8	2.2833	foot	F
NMA87	SM.412	Andorra	Mediterranean	ANDORRA	45.1333	17.6	tail	F
NMA88	SM.413	Andorra	Mediterranean	ANDORRA	45.1333	17.6	ear	F
