# Supplementary material for: Glacial cycles drive rapid divergence of cryptic field vole species
Source: Ecol Evol. 2019 Nov 23;9(24):14101–13. doi: 10.1002/ece3.5846 (PMC6953675; doi:10.1002/ece3.5846)
Supplement: Supplementary file 9 [file ECE3-9-14101-s009.xlsx]

## Sheet: Sheet1
Predictor	Model.1	Model.2	Model.3	Model.4
BIO1	-1.5e-02 / -10.77***	-1.9e-02 / -12.95***	-1.7e-02 / -11.97***	-2.1e-02 / -13.62***
BIO12		-2.7e-04 / -10.31***		-2.4e-04 / -9.25***
BIO12	-5.0e-04 / -2.79**	-8.5e-04 / -4.66***	-1.4e-03 / 4.90***	8.5e-04 / 2.86**
BIO122			-3.7e-06 / -7.66***	-3.2e-06 / -6.50***
(Intercept)	2.3 / 11.31***	3.3 / 14.63***	1.3 / 5.80***	2.39 / 9.29***
