# Supplementary material for: Glacial cycles drive rapid divergence of cryptic field vole species
Source: Ecol Evol. 2019 Nov 23;9(24):14101–13. doi: 10.1002/ece3.5846 (PMC6953675; doi:10.1002/ece3.5846)
Supplement: Supplementary file 10 [file ECE3-9-14101-s010.xlsx]

## Sheet: Sheet1
Predictor	Portuguese	Mediterranean
	vs	vs
	Mediterranean	Short-tailed
BIO15	0.8 / 2.25*
BIO3	3.7 / 1.67*
Latitude		2.0 / 2.72**
BIO9		-5.2e-03 / -2.22*
(Intercept)	263.2 / 1.16 n.s.	-96.6 / -2.72**
